# Supplementary material for: Three-Dimensional Manipulation of Micromodules Using Twin Optothermally Actuated Bubble Robots
Source: Micromachines (Basel). 2024 Jan 31;15(2):230. doi: 10.3390/mi15020230 (PMC10892707; doi:10.3390/mi15020230)
Supplement: Supplementary file 1 [file micromachines-15-00230-s001.zip]

Archive with 3 entries (3 files):
- micromachines-2780345-supplementary.pdf
- Supplementary Movie S1.wmv
- Supplementary Movie S2.wmv
